# Supplementary material for: Survey of Antimicrobial-Resistant Bacteria Isolated from Rivers in Japan, Indonesia and Nepal
Source: Pathogens. 2026 Mar 15;15(3):317. doi: 10.3390/pathogens15030317 (PMC13028957; doi:10.3390/pathogens15030317)
Supplement: Supplementary file 1 [file pathogens-15-00317-s001.zip]

Archive with 1 entries (1 files):
- pathogens-4151911-supplementary.pdf
